# Supplementary material for: Investigation of a Measles Outbreak in China to Identify Gaps in Vaccination Coverage, Routes of Transmission, and Interventions
Source: PLoS One. 2015 Jul 24;10(7):e0133983. doi: 10.1371/journal.pone.0133983 (PMC4514761; doi:10.1371/journal.pone.0133983)
Supplement: S1 Dataset — (XLSX) [file pone.0133983.s001.xlsx]

## Sheet: 153 cases
ID	gender	case classification	measles-containing-vaccine vaccination history	whether had been hospital-exposed 7-21 days prior to measles onset
1	female	laboratory-confirmed case	unknown	no
2	male	clinically-diagnosed case	0 doses	yes
3	male	clinically-diagnosed case	unknown	yes
4	male	laboratory-confirmed case	unknown	yes
5	male	laboratory-confirmed case	unknown	no
6	male	clinically-diagnosed case	0 doses	yes
7	male	laboratory-confirmed case	unknown	no
8	male	laboratory-confirmed case	unknown	yes
9	male	laboratory-confirmed case	unknown	yes
10	male	laboratory-confirmed case	0 doses	yes
11	female	laboratory-confirmed case	0 doses	yes
12	female	laboratory-confirmed case	0 doses	yes
13	female	laboratory-confirmed case	unknown	yes
14	male	laboratory-confirmed case	≥2 doses	no
15	male	laboratory-confirmed case	0 doses	yes
16	male	laboratory-confirmed case	unknown	no
17	female	laboratory-confirmed case	unknown	no
18	male	laboratory-confirmed case	unknown	no
19	male	laboratory-confirmed case	0 doses	no
20	male	laboratory-confirmed case	0 doses	no
21	female	laboratory-confirmed case	0 doses	no
22	female	laboratory-confirmed case	unknown	no
23	male	laboratory-confirmed case	0 doses	yes
24	female	laboratory-confirmed case	unknown	yes
25	male	laboratory-confirmed case	unknown	yes
26	male	clinically-diagnosed case	0 doses	no
27	female	laboratory-confirmed case	unknown	no
28	female	laboratory-confirmed case	1 dose	yes
29	female	laboratory-confirmed case	0 doses	yes
30	male	laboratory-confirmed case	0 doses	yes
31	female	laboratory-confirmed case	unknown	no
32	female	laboratory-confirmed case	0 doses	yes
33	male	laboratory-confirmed case	1 dose	yes
34	male	laboratory-confirmed case	unknown	no
35	male	laboratory-confirmed case	1 dose	yes
36	male	laboratory-confirmed case	1 dose	yes
37	male	laboratory-confirmed case	0 doses	no
38	male	laboratory-confirmed case	0 doses	yes
39	male	laboratory-confirmed case	0 doses	yes
40	male	laboratory-confirmed case	0 doses	yes
41	female	laboratory-confirmed case	0 doses	yes
42	female	laboratory-confirmed case	0 doses	no
43	female	laboratory-confirmed case	0 doses	no
44	male	laboratory-confirmed case	0 doses	no
45	female	laboratory-confirmed case	0 doses	yes
46	male	laboratory-confirmed case	0 doses	yes
47	male	laboratory-confirmed case	0 doses	yes
48	male	laboratory-confirmed case	0 doses	yes
49	male	laboratory-confirmed case	0 doses	yes
50	female	laboratory-confirmed case	1 dose	no
51	male	laboratory-confirmed case	unknown	no
52	male	laboratory-confirmed case	0 doses	yes
53	male	laboratory-confirmed case	0 doses	no
54	female	laboratory-confirmed case	1 dose	no
55	female	laboratory-confirmed case	1 dose	yes
56	female	laboratory-confirmed case	0 doses	yes
57	female	laboratory-confirmed case	1 dose	yes
58	male	laboratory-confirmed case	0 doses	yes
59	male	laboratory-confirmed case	1 dose	yes
60	male	laboratory-confirmed case	1 dose	yes
61	male	laboratory-confirmed case	0 doses	yes
62	male	laboratory-confirmed case	0 doses	no
63	male	laboratory-confirmed case	0 doses	yes
64	male	laboratory-confirmed case	unknown	no
65	male	laboratory-confirmed case	0 doses	yes
66	female	laboratory-confirmed case	0 doses	yes
67	female	clinically-diagnosed case	0 doses	no
68	female	laboratory-confirmed case	0 doses	no
69	male	laboratory-confirmed case	0 doses	yes
70	male	laboratory-confirmed case	1 dose	no
71	male	laboratory-confirmed case	0 doses	no
72	female	laboratory-confirmed case	unknown	yes
73	male	laboratory-confirmed case	0 doses	no
74	female	laboratory-confirmed case	0 doses	no
75	male	laboratory-confirmed case	0 doses	no
76	male	laboratory-confirmed case	0 doses	yes
77	female	laboratory-confirmed case	0 doses	yes
78	female	laboratory-confirmed case	0 doses	no
79	male	laboratory-confirmed case	1 dose	yes
80	female	laboratory-confirmed case	0 doses	no
81	male	laboratory-confirmed case	1 dose	no
82	female	laboratory-confirmed case	unknown	no
83	female	laboratory-confirmed case	0 doses	no
84	male	laboratory-confirmed case	0 doses	yes
85	male	laboratory-confirmed case	0 doses	no
86	male	laboratory-confirmed case	unknown	no
87	female	laboratory-confirmed case	0 doses	yes
88	male	laboratory-confirmed case	0 doses	yes
89	female	laboratory-confirmed case	unknown	no
90	female	clinically-diagnosed case	0 doses	no
91	female	laboratory-confirmed case	0 doses	no
92	female	clinically-diagnosed case	0 doses	no
93	female	laboratory-confirmed case	0 doses	yes
94	female	laboratory-confirmed case	0 doses	no
95	male	laboratory-confirmed case	0 doses	yes
96	female	laboratory-confirmed case	0 doses	yes
97	male	laboratory-confirmed case	0 doses	yes
98	female	laboratory-confirmed case	0 doses	no
99	female	laboratory-confirmed case	unknown	no
100	male	laboratory-confirmed case	0 doses	no
101	female	laboratory-confirmed case	0 doses	no
102	male	laboratory-confirmed case	unknown	no
103	female	laboratory-confirmed case	0 doses	no
104	male	laboratory-confirmed case	0 doses	no
105	female	laboratory-confirmed case	0 doses	no
106	male	laboratory-confirmed case	0 doses	no
107	female	laboratory-confirmed case	unknown	yes
108	male	laboratory-confirmed case	0 doses	no
109	female	laboratory-confirmed case	unknown	no
110	male	laboratory-confirmed case	unknown	no
111	male	laboratory-confirmed case	0 doses	no
112	female	clinically-diagnosed case	unknown	no
113	male	laboratory-confirmed case	0 doses	no
114	female	laboratory-confirmed case	0 doses	no
115	male	laboratory-confirmed case	0 doses	no
116	male	laboratory-confirmed case	0 doses	no
117	male	laboratory-confirmed case	unknown	no
118	male	clinically-diagnosed case	0 doses	no
119	female	laboratory-confirmed case	0 doses	no
120	female	laboratory-confirmed case	0 doses	no
121	male	laboratory-confirmed case	0 doses	no
122	female	laboratory-confirmed case	unknown	no
123	male	laboratory-confirmed case	unknown	no
124	female	clinically-diagnosed case	0 doses	no
125	male	clinically-diagnosed case	unknown	no
126	female	laboratory-confirmed case	1 dose	no
127	male	laboratory-confirmed case	unknown	no
128	female	laboratory-confirmed case	unknown	no
129	male	laboratory-confirmed case	1 dose	no
130	male	laboratory-confirmed case	unknown	no
131	male	laboratory-confirmed case	0 doses	no
132	female	laboratory-confirmed case	0 doses	no
133	male	laboratory-confirmed case	0 doses	no
134	female	laboratory-confirmed case	0 doses	no
135	female	laboratory-confirmed case	0 doses	no
136	female	laboratory-confirmed case	0 doses	no
137	male	laboratory-confirmed case	0 doses	no
138	male	laboratory-confirmed case	0 doses	no
139	male	laboratory-confirmed case	0 doses	no
140	male	laboratory-confirmed case	0 doses	no
141	female	laboratory-confirmed case	0 doses	no
142	female	laboratory-confirmed case	0 doses	no
143	female	laboratory-confirmed case	unknown	no
144	female	laboratory-confirmed case	0 doses	no
145	male	laboratory-confirmed case	0 doses	no
146	male	laboratory-confirmed case	0 doses	no
147	female	laboratory-confirmed case	0 doses	no
148	female	laboratory-confirmed case	0 doses	no
149	female	laboratory-confirmed case	1 dose	no
150	male	laboratory-confirmed case	0 doses	no
151	female	clinically-diagnosed case	0 doses	no
152	male	clinically-diagnosed case	0 doses	no
153	female	laboratory-confirmed case	unknown	no
